# Supplementary material for: Removal of Ibuprofen in Water by Bioaugmentation with Labrys neptuniae CSW11 Isolated from Sewage Sludge—Assessment of Biodegradation Pathway Based on Metabolite Formation and Genomic Analysis
Source: J Xenobiot. 2024 Dec 31;15(1):5. doi: 10.3390/jox15010005 (PMC11755648; doi:10.3390/jox15010005)
Supplement: Supplementary file 1 [file jox-15-00005-s001.zip]

Archive with 1 entries (1 files):
- jox-3215667-supplementary.pdf
